# Supplementary material for: An Egg White-Derived Peptide Enhances Systemic Insulin Sensitivity and Modulates Markers of Non-Alcoholic Fatty Liver Disease in Obese, Insulin Resistant Mice
Source: Metabolites. 2023 Jan 24;13(2):174. doi: 10.3390/metabo13020174 (PMC9965836; doi:10.3390/metabo13020174)
Supplement: Supplementary file 1 [file metabolites-13-00174-s001.zip]

Archive with 1 entries (1 files):
- metabolites-2176183-supplementary.pdf
